# Supplementary material for: Behavioural synchrony between fallow deer Dama dama is related to spatial proximity
Source: BMC Ecol Evol. 2021 May 6;21:79. doi: 10.1186/s12862-021-01814-9 (PMC8101042; doi:10.1186/s12862-021-01814-9)
Supplement: Supplementary file 1 — Additional file 1. Text file containing raw data, with a description of the coding given in the header of the file. [file 12862_2021_1814_MOESM1_ESM.txt]

Tab-delimited version of full dataset, giving the time and date of the observation, the number of the sample set ('Focal_set'), and the behaviours of the five different deer sampled at that moment in time.  Behaviours are as given in Table 1, with the following codes:
D	Drinking
G	Grazing
I	Interacting
K	Licking
L	Resting
LA	Resting (vigilant)
LC	Resting (chewing)
N	Nursing
R	Running
SA	Standing (vigilant)
SC	Standing (chewing)
T	Scratching
U	Suckling
W	Walking

These data a processed down into the summaries given in the associated 'deer_for_friedman.txt' file 


Date 	Time 	Focal_Set	Focal_Behaviour	1st_Neighbour_Behaviour	2nd_Neighbour_Behaviour	3rd_Neighbour_Behaviour	Control_Behaviour				
17.10.2018	14.21	1	G	G	L	G	LA				
17.10.2018	14.22	1	G	L	G	G	G				
17.10.2018	14.23	1	G	LA	G	G	G				
17.10.2018	14.24	1	T	G	L	G	G				
17.10.2018	14.25	1	G	G	L	G	LA				
17.10.2018	14.26	1	G	G	LA	W	W				
17.10.2018	14.27	1	G	G	G	LA	LA				
17.10.2018	14.28	1	G	W	SA	G	LC				
17.10.2018	14.29	1	G	LA	L	G	SA				
17.10.2018	14.30	1	G	G	G	LA	LA				
17.10.2018	14.31	1	G	W	LA	LC	G				
17.10.2018	14.32	1	G	G	LC	LA	LA				
17.10.2018	14.33	1	G	LC	LA	LA	LA				
17.10.2018	14.34	1	G	LC	LA	LA	G				
17.10.2018	14.35	1	G	G	LA	LA	LC				
											
17.10.2018	14.54	2	L	L	L	LC	L				
17.10.2018	14.55	2	L	L	L	LC	LC				
17.10.2018	14.56	2	L	L	L	LC	L				
17.10.2018	14.57	2	LA	L	L	LC	L				
17.10.2018	14.58	2	L	L	L	LC	LC				
17.10.2018	14.59	2	LA	L	L	LC	LC				
17.10.2018	15.00	2	LA	LA	L	LC	L				
17.10.2018	15.01	2	LA	LA	L	LC	LA				
17.10.2018	15.02	2	L	LA	L	L	L				
17.10.2018	15.03	2	LA	L	L	LC	LC				
17.10.2018	15.04	2	LA	LA	L	LC	L				
17.10.2018	15.05	2	L	L	L	LC	L				
17.10.2018	15.06	2	L	L	L	LC	L				
17.10.2018	15.07	2	T	G	L	L	LC				
17.10.2018	15.08	2	LA	L	L	K	K				
											
17.10.2018	15.17	3	L	LA	L	L	L				
17.10.2018	15.18	3	LA	LA	L	L	LA				
17.10.2018	15.19	3	L	LC	LA	LA	L				
17.10.2018	15.20	3	L	LC	LA	LA	LA				
17.10.2018	15.21	3	L	LC	LA	LA	LA				
17.10.2018	15.22	3	L	LC	LA	LA	L				
17.10.2018	15.23	3	L	LA	LC	LC	G				
17.10.2018	15.24	3	L	LC	L	L	LA				
17.10.2018	15.25	3	L	LC	S	S	L				
17.10.2018	15.26	3	L	LC	L	L	L				
17.10.2018	15.27	3	L	LC	LC	LC	LA				
17.10.2018	15.28	3	L	LC	L	L	LA				
17.10.2018	15.29	3	L	LA	L	L	LC				
17.10.2018	15.30	3	L	L	L	L	LA				
17.10.2018	15.31	3	L	LC	L	L	G				
											
17.10.2018	15.42	4	LA	L	G	LA	L				
17.10.2018	15.43	4	LA	L	LA	L	G				
17.10.2018	15.44	4	LA	L	L	LA	L				
17.10.2018	15.45	4	LA	L	L	L	G				
17.10.2018	15.46	4	LA	L	L	LA	S				
17.10.2018	15.47	4	LA	L	G	LA	L				
17.10.2018	15.48	4	LA	LA	G	LA	LA				
17.10.2018	15.49	4	LA	L	G	L	L				
17.10.2018	15.50	4	LA	L	G	LA	LA				
17.10.2018	15.51	4	LA	L	LA	T	L				
17.10.2018	15.52	4	LA	L	LA	LA	G				
17.10.2018	15.53	4	LA	L	LA	L	LA				
17.10.2018	15.54	4	L	L	L	L	G				
17.10.2018	15.55	4	LA	L	L	L	LA				
17.10.2018	15.56	4	LC	L	G	L	G				
											
17.10.2018	16.01	5	W	L	W	G	G				
17.10.2018	16.02	5	G	G	G	G	G				
17.10.2018	16.03	5	W	G	G	G	G				
17.10.2018	16.04	5	W	W	G	G	W				
17.10.2018	16.05	5	G	G	G	G	W				
17.10.2018	16.06	5	G	G	G	G	G				
17.10.2018	16.07	5	G	G	G	G	G				
17.10.2018	16.08	5	G	G	G	G	W				
17.10.2018	16.09	5	G	W	G	G	G				
17.10.2018	16.10	5	G	G	W	G	G				
17.10.2018	16.11	5	G	G	G	G	LC				
17.10.2018	16.12	5	G	W	W	G	G				
17.10.2018	16.13	5	G	G	G	G	G				
17.10.2018	16.14	5	G	G	G	LA	G				
17.10.2018	16.15	5	G	G	G	G	G				
											
17.10.2018	16.27	6	LA	G	G	G	G				
17.10.2018	16.28	6	LA	G	G	G	LC				
17.10.2018	16.29	6	LC	G	G	G	L				
17.10.2018	16.30	6	LC	G	G	G	LA				
17.10.2018	16.31	6	LC	G	G	G	G				
17.10.2018	16.32	6	W	G	G	G	S				
17.10.2018	16.33	6	G	G	G	G	LC				
17.10.2018	16.34	6	G	G	G	G	G				
17.10.2018	16.35	6	G	G	G	G	LA				
17.10.2018	16.36	6	LC	G	G	W	G				
17.10.2018	16.37	6	LA	LC	G	G	G				
17.10.2018	16.38	6	G	G	G	G	G				
17.10.2018	16.39	6	G	G	G	G	G				
17.10.2018	16.40	6	SA	G	G	G	G				
17.10.2018	16.41	6	G	G	G	G	SA				
											
19.10.2018	13.14	7	T	L	L	LA	L				
19.10.2018	13.15	7	LA	LA	L	LA	LA				
19.10.2018	13.16	7	L	LA	L	LA	L				
19.10.2018	13.17	7	L	LA	L	LA	LC				
19.10.2018	13.18	7	G	LA	L	LA	LA				
19.10.2018	13.19	7	G	LA	L	LA	LC				
19.10.2018	13.20	7	W	L	LA	LA	L				
19.10.2018	13.21	7	G	L	LA	LA	LA				
19.10.2018	13.22	7	G	G	L	LA	G				
19.10.2018	13.23	7	W	W	W	L	LA				
19.10.2018	13.24	7	W	W	W	W	W				
19.10.2018	13.25	7	G	G	G	G	LC				
19.10.2018	13.26	7	G	G	G	G	G				
19.10.2018	13.27	7	G	G	G	G	LA				
19.10.2018	13.28	7	G	G	G	G	L				
											
19.10.2018	13.46	8	G	G	G	G	G				
19.10.2018	13.47	8	G	G	G	G	G				
19.10.2018	13.48	8	G	G	G	T	G				
19.10.2018	13.49	8	G	G	G	G	G				
19.10.2018	13.50	8	G	G	G	G	W				
19.10.2018	13.51	8	SA	G	G	G	G				
19.10.2018	13.52	8	G	G	G	G	SA				
19.10.2018	13.53	8	G	G	G	G	G				
19.10.2018	13.54	8	G	G	G	G	L				
19.10.2018	13.55	8	G	G	G	G	G				
19.10.2018	13.56	8	G	G	G	LA	W				
19.10.2018	13.57	8	G	G	G	W	G				
19.10.2018	13.58	8	G	G	G	G	LA				
19.10.2018	13.59	8	G	G	G	G	W				
19.10.2018	14.00	8	G	L	L	LA	W				
											
19.10.2018	14.05	9	SA	SA	SA	G	G				
19.10.2018	14.06	9	G	G	G	SA	G				
19.10.2018	14.07	9	G	G	G	G	G				
19.10.2018	14.08	9	G	W	W	G	G				
19.10.2018	14.09	9	SA	SA	G	G	SA				
19.10.2018	14.10	9	W	W	K	G	SA				
19.10.2018	14.11	9	LA	LA	G	G	SA				
19.10.2018	14.12	9	LC	LA	SA	G	G				
19.10.2018	14.13	9	LC	LA	L	G	G				
19.10.2018	14.14	9	LC	LA	LA	LA	G				
19.10.2018	14.15	9	LC	LA	LA	L	LC				
19.10.2018	14.16	9	LC	LC	SA	G	SA				
19.10.2018	14.17	9	LC	L	G	LA	L				
19.10.2018	14.18	9	LC	L	LA	W	SA				
19.10.2018	14.19	9	LC	LA	LC	LA	SA				
											
19.10.2018	14.21	10	LA	LA	LA	LA	S				
19.10.2018	14.22	10	LA	LA	LC	LC	LC				
19.10.2018	14.23	10	LA	LA	LC	LC	LA				
19.10.2018	14.24	10	LA	LA	LC	LC	LC				
19.10.2018	14.25	10	LA	L	LA	LC	S				
19.10.2018	14.26	10	LA	L	LA	LC	SA				
19.10.2018	14.27	10	LA	L	L	LC	LA				
19.10.2018	14.28	10	LA	LA	LA	LA	G				
19.10.2018	14.29	10	G	SA	SA	L	LC				
19.10.2018	14.30	10	LA	LA	T	SA	LA				
19.10.2018	14.31	10	LA	LA	G	SA	LA				
19.10.2018	14.32	10	LA	SA	SA	SA	LA				
19.10.2018	14.33	10	LA	LA	SA	SA	SA				
19.10.2018	14.34	10	LA	LA	SA	SA	LC				
19.10.2018	14.35	10	LA	LA	SA	SA	LA				
											
19.10.2018	14.43	11	SA	SA	S	SA	LA				
19.10.2018	14.44	11	SC	SA	SA	SA	SA				
19.10.2018	14.45	11	SA	SA	SA	SA	LA				
19.10.2018	14.46	11	G	S	SA	SA	LA				
19.10.2018	14.47	11	SA	SA	G	LA	LA				
19.10.2018	14.48	11	LA	LA	L	SC	L				
19.10.2018	14.49	11	LA	LA	SA	SC	L				
19.10.2018	14.50	11	LA	LA	SA	SC	SC				
19.10.2018	14.51	11	L	L	L	SA	G				
19.10.2018	14.52	11	L	L	G	L	LA				
19.10.2018	14.53	11	L	LA	L	LA	G				
19.10.2018	14.54	11	LA	L	L	L	LA				
19.10.2018	14.55	11	L	LA	LC	L	L				
19.10.2018	14.56	11	L	LA	L	LC	LA				
19.10.2018	14.57	11	L	LC	LC	G	G				
											
22.10.2018	15.11	12	G	G	G	G	G				
22.10.2018	15.12	12	G	G	G	G	G				
22.10.2018	15.13	12	G	G	SC	W	W				
22.10.2018	15.14	12	G	G	W	W	W				
22.10.2018	15.15	12	G	G	G	G	G				
22.10.2018	15.16	12	G	G	G	W	W				
22.10.2018	15.17	12	G	G	G	G	G				
22.10.2018	15.18	12	G	G	G	G	G				
22.10.2018	15.19	12	G	W	G	G	G				
22.10.2018	15.20	12	G	G	G	G	G				
22.10.2018	15.21	12	G	G	G	G	G				
22.10.2018	15.22	12	G	G	G	G	G				
22.10.2018	15.23	12	G	G	G	W	W				
22.10.2018	15.24	12	G	G	G	G	G				
22.10.2018	15.25	12	G	G	W	G	G				
											
22.10.2018	15.33	13	W	G	G	G	G				
22.10.2018	15.34	13	G	G	SA	SA	G				
22.10.2018	15.35	13	G	G	G	SA	SA				
22.10.2018	15.36	13	G	G	G	G	G				
22.10.2018	15.37	13	W	K	G	G	G				
22.10.2018	15.38	13	W	W	SA	G	LC				
22.10.2018	15.39	13	G	G	G	G	G				
22.10.2018	15.40	13	G	G	G	G	G				
22.10.2018	15.41	13	L	G	LA	G	G				
22.10.2018	15.42	13	LA	G	G	LC	W				
22.10.2018	15.43	13	W	G	W	W	G				
22.10.2018	15.44	13	W	W	W	R	G				
22.10.2018	15.45	13	W	W	W	G	G				
22.10.2018	15.46	13	SA	SA	W	G	G				
22.10.2018	15.47	13	W	W	W	W	G				
											
22.10.2018	15.55	14	L	LA	LA	LA	LA				
22.10.2018	15.56	14	LA	LA	LC	LC	LA				
22.10.2018	15.57	14	LA	LA	LC	LC	LA				
22.10.2018	15.58	14	LA	LC	LC	LC	LC				
22.10.2018	15.59	14	LC	LC	LC	LC	L				
22.10.2018	16.00	14	LC	LC	LC	LC	LA				
22.10.2018	16.01	14	LC	LC	LC	LC	L				
22.10.2018	16.02	14	LC	LC	LC	LC	LA				
22.10.2018	16.03	14	LC	LC	LC	LC	LA				
22.10.2018	16.04	14	L	LC	LC	T	LC				
22.10.2018	16.05	14	LC	LC	LC	LC	LC				
22.10.2018	16.06	14	LC	LC	LC	LC	LA				
22.10.2018	16.07	14	LC	LC	LC	LC	L				
22.10.2018	16.08	14	LC	LC	LC	LC	LC				
22.10.2018	16.09	14	LC	LC	LC	LC	L				
											
22.10.2018	16.15	15	L	LA	L	L	G				
22.10.2018	16.16	15	LA	LA	LC	L	L				
22.10.2018	16.17	15	LA	LA	K	L	G				
22.10.2018	16.18	15	LA	LA	LA	L	L				
22.10.2018	16.19	15	LA	LA	LC	L	G				
22.10.2018	16.20	15	LC	SA	LC	L	LC				
22.10.2018	16.21	15	W	SA	SA	L	LA				
22.10.2018	16.22	15	G	G	LC	LA	LC				
22.10.2018	16.23	15	LA	LA	LA	LC	G				
22.10.2018	16.24	15	LA	LA	W	K	LA				
22.10.2018	16.25	15	LA	LA	L	LC	LA				
22.10.2018	16.26	15	LA	LA	LA	LC	G				
22.10.2018	16.27	15	LA	LA	L	LC	G				
22.10.2018	16.28	15	L	LA	LC	LC	LA				
22.10.2018	16.29	15	LA	LA	LC	LC	G				
											
22.10.2018	16.34	16	LC	L	LC	L	G				
22.10.2018	16.35	16	L	LA	LA	G	G				
22.10.2018	16.36	16	G	W	LA	LA	G				
22.10.2018	16.37	16	W	W	G	G	G				
22.10.2018	16.38	16	G	G	G	W	G				
22.10.2018	16.39	16	G	G	G	W	G				
22.10.2018	16.40	16	G	T	G	G	LC				
22.10.2018	16.41	16	G	G	G	G	L				
22.10.2018	16.42	16	T	G	T	G	G				
22.10.2018	16.43	16	SA	W	W	W	LC				
22.10.2018	16.44	16	W	W	W	W	W				
22.10.2018	16.45	16	SA	SA	G	G	LA				
22.10.2018	16.46	16	G	G	G	W	G				
22.10.2018	16.47	16	G	G	G	G	LC				
22.10.2018	16.48	16	W	W	G	G	L				
											
23.10.2018	13.11	17	LA	LA	G	G	K				
23.10.2018	13.12	17	LA	LA	L	G	LA				
23.10.2018	13.13	17	LC	LA	L	G	LC				
23.10.2018	13.14	17	LC	LC	L	LA	G				
23.10.2018	13.15	17	LC	LC	L	LA	G				
23.10.2018	13.16	17	LC	L	L	LA	G				
23.10.2018	13.17	17	LA	G	L	L	L				
23.10.2018	13.18	17	LA	G	LA	L	S				
23.10.2018	13.19	17	LA	LA	G	L	L				
23.10.2018	13.20	17	LA	G	LA	L	G				
23.10.2018	13.21	17	LA	G	L	G	G				
23.10.2018	13.22	17	LA	L	L	G	L				
23.10.2018	13.23	17	LA	L	L	LA	SA				
23.10.2018	13.24	17	LA	L	L	LA	G				
23.10.2018	13.25	17	LA	LA	L	L	G				
											
23.10.2018	13.31	18	LC	L	LA	LA	LA				
23.10.2018	13.32	18	LC	LA	LA	L	LA				
23.10.2018	13.33	18	LC	LA	L	LA	SA				
23.10.2018	13.34	18	LC	L	LA	LC	G				
23.10.2018	13.35	18	LC	L	LA	LC	LA				
23.10.2018	13.36	18	LC	L	LA	LA	G				
23.10.2018	13.37	18	LA	L	LA	G	W				
23.10.2018	13.38	18	LC	L	LA	W	G				
23.10.2018	13.39	18	LA	L	LA	LA	G				
23.10.2018	13.40	18	LC	LA	LA	L	SC				
23.10.2018	13.41	18	LC	LA	L	LA	LA				
23.10.2018	13.42	18	LC	LA	L	LA	LC				
23.10.2018	13.43	18	LC	L	LA	LA	G				
23.10.2018	13.44	18	LC	LC	L	LA	G				
23.10.2018	13.45	18	LC	LA	L	LA	L				
											
23.10.2018	13.49	19	LA	LA	L	LC	K				
23.10.2018	13.50	19	LC	L	L	LA	LC				
23.10.2018	13.51	19	LA	LA	L	LC	G				
23.10.2018	13.52	19	LA	L	L	LC	LA				
23.10.2018	13.53	19	LC	L	L	LC	LC				
23.10.2018	13.54	19	LC	L	L	LC	LC				
23.10.2018	13.55	19	LC	L	L	LC	L				
23.10.2018	13.56	19	LC	L	L	LC	LA				
23.10.2018	13.57	19	LC	L	L	LC	LA				
23.10.2018	13.58	19	LC	L	L	LC	L				
23.10.2018	13.59	19	LC	L	L	LC	LC				
23.10.2018	14.00	19	LC	L	L	LC	W				
23.10.2018	14.01	19	LC	L	LA	LC	LA				
23.10.2018	14.02	19	LC	L	LA	LC	LC				
23.10.2018	14.03	19	LC	L	LA	LC	W				
											
23.10.2018	14.08	20	LC	LA	W	LC	LA				
23.10.2018	14.09	20	LC	L	LA	LA	L				
23.10.2018	14.10	20	L	LC	LA	LC	LA				
23.10.2018	14.11	20	L	LC	LA	K	LA				
23.10.2018	14.12	20	L	LA	LA	T	G				
23.10.2018	14.13	20	L	LA	LC	G	L				
23.10.2018	14.14	20	L	LA	L	LA	L				
23.10.2018	14.15	20	L	LA	L	LC	G				
23.10.2018	14.16	20	L	LC	LC	LC	LA				
23.10.2018	14.17	20	L	LC	L	LC	G				
23.10.2018	14.18	20	L	LA	LA	S	LA				
23.10.2018	14.19	20	G	G	G	G	G				
23.10.2018	14.20	20	G	G	SA	G	LA				
23.10.2018	14.21	20	G	G	LA	W	LA				
23.10.2018	14.22	20	K	LA	W	G	T				
											
23.10.2018	14.28	21	LA	LA	LA	LA	LA				
23.10.2018	14.29	21	LA	G	G	G	LA				
23.10.2018	14.30	21	LC	SA	G	LA	LC				
23.10.2018	14.31	21	LC	LC	LC	LC	L				
23.10.2018	14.32	21	LC	LC	L	LA	LA				
23.10.2018	14.33	21	LC	LC	LA	LA	LC				
23.10.2018	14.34	21	LC	LC	LA	LA	L				
23.10.2018	14.35	21	LC	LC	LA	LA	LA				
23.10.2018	14.36	21	LC	LA	LA	L	LC				
23.10.2018	14.37	21	LC	L	L	LA	LC				
23.10.2018	14.38	21	LC	LA	L	LA	LC				
23.10.2018	14.39	21	LC	LA	L	LA	LA				
23.10.2018	14.40	21	LC	LC	L	LC	LA				
23.10.2018	14.41	21	LC	LC	L	LC	LC				
23.10.2018	14.42	21	LC	LC	L	LC	L				
											
23.10.2018	14.50	22	L	LC	LC	L	LC				
23.10.2018	14.51	22	LC	LC	LC	L	LA				
23.10.2018	14.52	22	LC	LC	LC	L	LA				
23.10.2018	14.53	22	LC	LC	LC	L	L				
23.10.2018	14.54	22	LC	LC	L	L	L				
23.10.2018	14.55	22	L	LC	L	LC	SA				
23.10.2018	14.56	22	L	L	LC	LC	G				
23.10.2018	14.57	22	L	L	L	LC	L				
23.10.2018	14.58	22	L	L	L	LA	LA				
23.10.2018	14.59	22	LA	LA	W	LA	W				
23.10.2018	15.00	22	L	LA	LA	LA	L				
23.10.2018	15.01	22	L	LA	LC	LC	W				
23.10.2018	15.02	22	W	L	LA	LC	LA				
23.10.2018	15.03	22	G	LA	L	G	LA				
23.10.2018	15.04	22	G	LA	L	LC	LA				
											
23.10.2018	15.11	23	LA	LA	LA	L	LC				
23.10.2018	15.12	23	LA	LA	LA	LA	LA				
23.10.2018	15.13	23	LA	LA	L	LA	LC				
23.10.2018	15.14	23	LC	LC	L	L	G				
23.10.2018	15.15	23	LC	LC	L	L	LA				
23.10.2018	15.16	23	LC	LC	L	L	LC				
23.10.2018	15.17	23	LC	LC	L	L	G				
23.10.2018	15.18	23	LC	LC	L	L	LA				
23.10.2018	15.19	23	LC	LC	L	L	LC				
23.10.2018	15.20	23	LA	LA	L	LA	LA				
23.10.2018	15.21	23	LA	LA	L	LA	G				
23.10.2018	15.22	23	LA	LA	L	LA	LA				
23.10.2018	15.23	23	LA	LA	L	LA	LC				
23.10.2018	15.24	23	LA	LC	LA	LA	G				
23.10.2018	15.25	23	LA	LC	LA	LA	L				
											
23.10.2018	15.29	24	L	LA	L	LC	G				
23.10.2018	15.30	24	L	LA	L	L	LA				
23.10.2018	15.31	24	L	L	L	L	G				
23.10.2018	15.32	24	L	LC	L	L	L				
23.10.2018	15.33	24	L	L	L	LC	G				
23.10.2018	15.34	24	L	L	L	LA	G				
23.10.2018	15.35	24	L	L	L	LC	W				
23.10.2018	15.36	24	L	L	L	LC	G				
23.10.2018	15.37	24	L	L	L	LC	LA				
23.10.2018	15.38	24	L	L	L	LC	LA				
23.10.2018	15.39	24	L	L	L	LC	G				
23.10.2018	15.40	24	L	L	L	LC	LC				
23.10.2018	15.41	24	L	L	L	LC	W				
23.10.2018	15.42	24	LC	LA	L	LC	G				
23.10.2018	15.43	24	LA	LA	LA	LC	W				
											
29.10.2018	11.58	25	G	LA	W	LA	G				
29.10.2018	11.59	25	G	LA	G	LA	G				
29.10.2018	12.00	25	G	LC	G	LA	G				
29.10.2018	12.01	25	G	G	LA	T	G				
29.10.2018	12.02	25	SV	G	G	G	G				
29.10.2018	12.03	25	G	G	G	G	G				
29.10.2018	12.04	25	G	G	G	W	G				
29.10.2018	12.05	25	G	G	G	W	LA				
29.10.2018	12.06	25	G	G	G	W	LC				
29.10.2018	12.07	25	G	G	G	LC	L				
29.10.2018	12.08	25	G	G	LA	G	G				
29.10.2018	12.09	25	G	G	LA	G	LC				
29.10.2018	12.10	25	G	G	G	LA	LA				
29.10.2018	12.11	25	G	G	G	LC	LC				
29.10.2018	12.12	25	G	G	LA	G	G				
											
29.10.2018	12.17	26	L	L	G	LA	G				
29.10.2018	12.18	26	L	LA	LA	LA	L				
29.10.2018	12.19	26	L	L	LA	LA	G				
29.10.2018	12.20	26	L	L	LA	LA	G				
29.10.2018	12.21	26	LA	L	LA	LA	LA				
29.10.2018	12.22	26	LA	L	LA	LA	W				
29.10.2018	12.23	26	LA	L	LC	LC	LC				
29.10.2018	12.24	26	LA	L	LA	LA	LC				
29.10.2018	12.25	26	L	L	LA	LA	L				
29.10.2018	12.26	26	L	L	LA	LA	LC				
29.10.2018	12.27	26	L	L	LA	LA	G				
29.10.2018	12.28	26	L	L	LC	LA	W				
29.10.2018	12.29	26	L	L	LC	LA	L				
29.10.2018	12.30	26	L	LA	LA	LA	LA				
29.10.2018	12.31	26	L	LA	LC	LC	G				
											
29.10.2018	12.36	27	L	LA	L	G	LA				
29.10.2018	12.37	27	L	LC	LA	G	LC				
29.10.2018	12.38	27	LA	LA	L	L	G				
29.10.2018	12.39	27	LC	LC	LA	G	G				
29.10.2018	12.40	27	LC	LC	LC	G	G				
29.10.2018	12.41	27	LC	LC	LC	LA	G				
29.10.2018	12.42	27	LA	LA	LC	G	LC				
29.10.2018	12.43	27	LC	LC	LA	L	LA				
29.10.2018	12.44	27	LC	LC	LC	L	G				
29.10.2018	12.45	27	LA	G	LA	L	W				
29.10.2018	12.46	27	LA	G	LC	L	LA				
29.10.2018	12.47	27	LC	LA	G	L	G				
29.10.2018	12.48	27	LA	LA	SA	L	LA				
29.10.2018	12.49	27	L	SA	L	L	G				
29.10.2018	12.50	27	LA	L	G	L	G				
											
29.10.2018	13.16	28	T	LC	G	LC	G				
29.10.2018	13.17	28	LA	LA	LA	W	LC				
29.10.2018	13.18	28	LA	LA	LA	G	LA				
29.10.2018	13.19	28	LA	LA	G	G	LA				
29.10.2018	13.20	28	LA	LA	LA	G	G				
29.10.2018	13.21	28	L	L	LA	LA	L				
29.10.2018	13.22	28	L	LA	LA	LC	LC				
29.10.2018	13.23	28	L	LA	L	LC	L				
29.10.2018	13.24	28	L	LA	LA	LC	LA				
29.10.2018	13.25	28	L	LA	LA	LC	G				
29.10.2018	13.26	28	L	LA	LA	LC	L				
29.10.2018	13.27	28	L	LA	LC	LC	L				
29.10.2018	13.28	28	L	LC	LC	LC	LA				
29.10.2018	13.29	28	L	L	LC	LC	LC				
29.10.2018	13.30	28	L	L	LC	LA	LC				
											
29.10.2018	13.37	29	G	G	L	LC	L				
29.10.2018	13.38	29	G	T	G	L	LA				
29.10.2018	13.39	29	G	G	LC	L	G				
29.10.2018	13.40	29	G	LC	G	L	LA				
29.10.2018	13.41	29	G	G	G	G	L				
29.10.2018	13.42	29	G	G	G	LC	L				
29.10.2018	13.43	29	G	LA	LC	G	G				
29.10.2018	13.44	29	G	L	G	W	LA				
29.10.2018	13.45	29	G	G	G	G	LA				
29.10.2018	13.46	29	G	G	G	G	G				
29.10.2018	13.47	29	G	G	G	G	G				
29.10.2018	13.48	29	G	G	G	LA	LA				
29.10.2018	13.49	29	G	G	W	G	LA				
29.10.2018	13.50	29	G	G	G	G	G				
29.10.2018	13.51	29	G	G	G	G	L				
											
29.10.2018	13.58	30	G	G	G	G	L				
29.10.2018	13.59	30	G	SA	SA	SA	G				
29.10.2018	14.00	30	W	G	G	G	LC				
29.10.2018	14.01	30	G	G	G	G	LC				
29.10.2018	14.02	30	G	G	G	G	LA				
29.10.2018	14.03	30	G	W	LA	LA	LA				
29.10.2018	14.04	30	G	G	G	G	SA				
29.10.2018	14.05	30	G	G	G	G	LC				
29.10.2018	14.06	30	G	G	G	G	G				
29.10.2018	14.07	30	G	G	G	G	G				
29.10.2018	14.08	30	G	G	G	G	G				
29.10.2018	14.09	30	G	G	G	G	W				
29.10.2018	14.10	30	G	SA	G	W	G				
29.10.2018	14.11	30	G	G	G	W	G				
29.10.2018	14.12	30	G	G	G	G	LC				
