# Supplementary material for: Behavioural synchrony between fallow deer Dama dama is related to spatial proximity
Source: BMC Ecol Evol. 2021 May 6;21:79. doi: 10.1186/s12862-021-01814-9 (PMC8101042; doi:10.1186/s12862-021-01814-9)
Supplement: Supplementary file 2 — Additional file 2. Text file containing processed dataset, for use in R code. [file 12862_2021_1814_MOESM2_ESM.txt]

id	first	second	third	control
1	10	5	8	7
2	15	14	13	13
3	15	14	14	13
4	15	9	14	9
5	14	15	14	14
6	9	8	8	9
7	10	9	8	6
8	14	14	13	13
9	15	11	10	8
10	14	9	8	9
11	15	12	9	7
12	15	15	15	15
13	13	14	14	12
14	15	15	14	15
15	14	12	12	6
16	15	14	13	7
17	11	13	10	5
18	15	15	13	6
19	15	15	15	11
20	14	13	11	10
21	13	13	14	15
22	12	11	13	8
23	15	15	15	11
24	15	15	15	5
25	12	11	9	9
26	15	14	15	8
27	12	12	10	6
28	14	14	10	13
29	12	12	9	5
30	15	14	14	8
