# Supplementary material for: Behavioural synchrony between fallow deer Dama dama is related to spatial proximity
Source: BMC Ecol Evol. 2021 May 6;21:79. doi: 10.1186/s12862-021-01814-9 (PMC8101042; doi:10.1186/s12862-021-01814-9)
Supplement: Supplementary file 3 — Additional file 3. R code for analyses. [file 12862_2021_1814_MOESM3_ESM.txt]

deer <- read.table("deer_for_friedman.txt", header=T)
names(deer) # I assume the dataframe gives "id", "first", "second", "third", and "control"

testset <- matrix(c(deer$first, deer$second, deer$third, deer$control),byrow=FALSE,nrow=30,ncol=4)
colnames(testset) <- c( "first", "second", "third", "control")
friedman.test(testset)

library(PMCMRplus) #you need to have PMCMRplus installed - it is available from CRAN
posthoc.friedman.conover.test(testset, p.adjust="bonferroni")


# RESAMPLING ANALYSIS

stored_p <- NULL #Setting a store up to contain p values

for (k in 1:100000){
  spare <- deer[sample(1:30),] #writing dataset into a new dataframe in a random order (randomisation important here to ensure that any samples deleted are randomly chosen from any duplicates)
  spare$newid <- floor(runif(30, min=1, max=71)) #randomly allocating identities to each sample
  reduced <- spare[order(spare$newid),] #creates new matrix with allocated identities sorted
  reduced$filter <- reduced$newid[1] #creates filter block, and sets all values to non-zero number (equal to lowest numbered individual)
  for(i in 2:30) reduced$filter[i] <- (reduced$newid[i]-reduced$newid[i-1]) #where individuals are duplicated, allocates a zero to the second and subsequent samples, and a non-zero value to the first mention
  final <- subset(reduced, reduced$filter > 0) #filters out any sample marked with a zero, giving a testable subset
  testset <- matrix(c(final$first, final$second, final$third, final$control),byrow=FALSE,nrow=nrow(final))
  stored_p <- c(stored_p, friedman.test(testset)$p.value) #conducts Friedman test, and allocates p value to 'stored_p'
}

plot(sort(stored_p))
min(stored_p) #gives 6.118014e-11 from test run - probably will be a different value if run again as produced by random sampling
max(stored_p) #gives 0.001074121 - again, may differ if run again
